# Supplementary material for: Sex-Specific Effects of Polystyrene Microplastic and Lead(II) Co-Exposure on the Gut Microbiome and Fecal Metabolome in C57BL/6 Mice
Source: Metabolites. 2024 Mar 27;14(4):189. doi: 10.3390/metabo14040189 (PMC11051764; doi:10.3390/metabo14040189)
Supplement: Supplementary file 1 [file metabolites-14-00189-s001.zip]

Archive with 1 entries (1 files):
- metabolites-2897566-supplementary.pdf
